# Supplementary material for: Pilots for Healthy and Active Ageing (PHArA-ON) Project: Definition of New Technological Solutions for Older People in Italian Pilot Sites Based on Elicited User Needs
Source: Sensors (Basel). 2021 Dec 27;22(1):163. doi: 10.3390/s22010163 (PMC8749804; doi:10.3390/s22010163)
Supplement: Supplementary file 1 [file sensors-22-00163-s001.zip]

Archive with 1 entries (1 files):
- sensors-1424024-supplementary.pdf
